# Supplementary material for: Emergency Department Syndromic Surveillance Diagnostic Code Selection for Assessing Severity of Seasonal Influenza in New South Wales, Australia
Source: Influenza Other Respir Viruses. 2026 Mar 5;20(3):e70242. doi: 10.1111/irv.70242 (PMC12962033; doi:10.1111/irv.70242)
Supplement: Supplementary file 1 — Data S1: Supporting information. [file IRV-20-e70242-s001.xlsx]

## Sheet: Supplementary_Table
Supplementary file 1 of manuscript:
Emergency Department Syndromic Surveillance Diagnostic Code Selection for Assessing Severity of Seasonal Influenza in New South Wales, Australia
Nectarios Rose, Adam T Craig, David J Muscatello
ED Syndrome	Clinical Codeset	Code	Description
Acute Respiratory Distress	ICD10	J80	Acute respiratory distress syndrome
Acute Respiratory Distress	ICD10	J96.0	Acute respiratory failure
Acute Respiratory Distress	ICD10	J96.09	Acute respiratory failure type unsp
Acute Respiratory Distress	ICD10	R09.2	Respiratory arrest
Acute Respiratory Distress	ICD10	P22	Respiratory distress of newborn
Acute Respiratory Distress	ICD10	P22.9	Respiratory distress of newborn unsp
Acute Respiratory Distress	ICD10	P22.0	Respiratory distress syndrome of newborn
Acute Respiratory Distress	ICD10	J96.99	Respiratory failure unsp type unsp
Acute Respiratory Distress	ICD10	J96.9	Respiratory failure unspecified
Acute Respiratory Distress	ICD9	518.81	Acute respiratory failure
Acute Respiratory Distress	ICD9	799.1	Respiratory arrest
Acute Respiratory Distress	ICD9	769	Respiratory distress syndrome in newborn
Acute Respiratory Distress	SNOMED	709110009	Acute hypercapnic respiratory failure
Acute Respiratory Distress	SNOMED	111273006	Acute respiratory disease
Acute Respiratory Distress	SNOMED	373895009	Acute respiratory distress
Acute Respiratory Distress	SNOMED	67782005	Acute respiratory distress syndrome
Acute Respiratory Distress	SNOMED	65710008	Acute respiratory failure
Acute Respiratory Distress	SNOMED	397767007	Acute respiratory failure requiring reintubation
Acute Respiratory Distress	SNOMED	67905004	Acute-on-chronic respiratory failure
Acute Respiratory Distress	SNOMED	39871006	Chronic respiratory failure
Acute Respiratory Distress	SNOMED	95634003	Neonatal respiratory arrest
Acute Respiratory Distress	SNOMED	162711000	On examination - collapse - respiratory arrest
Acute Respiratory Distress	SNOMED	274282003	On examination - respiratory arrest
Acute Respiratory Distress	SNOMED	162892000	On examination - respiratory distress
Acute Respiratory Distress	SNOMED	34681009	Perinatal respiratory distress
Acute Respiratory Distress	SNOMED	87317003	Respiratory arrest
Acute Respiratory Distress	SNOMED	276259003	Respiratory arrest preceding cardiac arrest
Acute Respiratory Distress	SNOMED	17849001	Respiratory condition of fetus OR newborn
Acute Respiratory Distress	SNOMED	271825005	Respiratory distress
Acute Respiratory Distress	SNOMED	46775006	Respiratory distress syndrome in the newborn
Acute Respiratory Distress	SNOMED	409622000	Respiratory failure
Acute Respiratory Distress	SNOMED	233765002	Respiratory failure without hypercapnia
Acute Respiratory Distress	SNOMED	398447004	Severe acute respiratory syndrome
Acute Respiratory Distress	SNOMED	248583008	Stops breathing
Acute Respiratory Distress	SNOMED	207553000	[D]Cardiorespiratory failure
Acute Respiratory Distress	SNOMED	207554006	[D]Respiratory arrest
Acute Respiratory Distress	SNOMED	207055003	[D]Respiratory distress
Acute Respiratory Distress	SNOMED	207552005	[D]Respiratory failure
Bronchiolitis	ICD10	J21	Acute bronchiolitis
Bronchiolitis	ICD10	J21.9	Acute bronchiolitis unspecified
Bronchiolitis	ICD9	466.1	Acute bronchiolitis
Bronchiolitis	SNOMED	5505005	Acute bronchiolitis
Bronchiolitis	SNOMED	15199004	Acute bronchiolitis with bronchospasm
Bronchiolitis	SNOMED	718004	Acute bronchiolitis with obstruction
Bronchiolitis	SNOMED	195712009	Acute bronchitis and/or bronchiolitis
Bronchiolitis	SNOMED	195737004	Acute exudative bronchiolitis
Bronchiolitis	SNOMED	233602006	Acute viral bronchiolitis
Bronchiolitis	SNOMED	4120002	Bronchiolitis
Bronchiolitis	SNOMED	52409006	Bronchiolitis exudativa
Bronchitis	ICD10	J20	Acute bronchitis
Bronchitis	ICD10	J20.9	Acute bronchitis unspecified
Bronchitis	ICD10	J40	Bronchitis not spec as acute or chronic
Bronchitis	ICD9	466.0	Acute bronchitis
Bronchitis	ICD9	466	Acute bronchitis and bronchiolitis
Bronchitis	ICD9	490	Bronchitis, not specified as acute or chronic
Bronchitis	SNOMED	233598009	Acute bacterial bronchitis
Bronchitis	SNOMED	10509002	Acute bronchitis
Bronchitis	SNOMED	80257001	Acute bronchitis with bronchospasm
Bronchitis	SNOMED	5875001	Acute bronchitis with obstruction
Bronchitis	SNOMED	195714005	Acute fibrinous bronchitis
Bronchitis	SNOMED	312371005	Acute infective bronchitis
Bronchitis	SNOMED	312400008	Acute infective tracheobronchitis
Bronchitis	SNOMED	195717003	Acute purulent bronchitis
Bronchitis	SNOMED	35301006	Acute tracheobronchitis
Bronchitis	SNOMED	233601004	Acute viral bronchitis
Bronchitis	SNOMED	275499005	Acute wheezy bronchitis
Bronchitis	SNOMED	32398004	Bronchitis
Bronchitis	SNOMED	89549007	Catarrhal bronchitis
Bronchitis	SNOMED	195747001	Chest cold
Bronchitis	SNOMED	185086009	Chronic obstructive bronchitis
Bronchitis	SNOMED	36426008	Subacute bronchitis
Bronchitis	SNOMED	16146001	Viral bronchitis
Cough	ICD10	R05	Cough
Cough	ICD9	786.2	Cough
Cough	SNOMED	248592006	Character of cough
Cough	SNOMED	161929000	Chesty cough
Cough	SNOMED	373909009	Choking sensation
Cough	SNOMED	272039006	Complaining of cough
Cough	SNOMED	49727002	Cough
Cough	SNOMED	162480005	Cough aggravates symptom
Cough	SNOMED	7142008	Cough at rest
Cough	SNOMED	135883003	Cough with fever
Cough	SNOMED	263731006	Coughing
Cough	SNOMED	276314008	Coughing ineffective
Cough	SNOMED	289116005	Difficulty coughing
Cough	SNOMED	11833005	Dry cough
Cough	SNOMED	62618004	Early morning cough
Cough	SNOMED	301236000	Effective cough
Cough	SNOMED	161933007	Evening cough
Cough	SNOMED	59994004	Hacking cough
Cough	SNOMED	62731002	Increasing frequency of cough
Cough	SNOMED	161932002	Morning cough
Cough	SNOMED	161927003	Night cough present
Cough	SNOMED	62548007	Nocturnal cough
Cough	SNOMED	161947006	Nocturnal cough / wheeze
Cough	SNOMED	409596002	Non-productive cough
Cough	SNOMED	247410004	Painful cough
Cough	SNOMED	43025008	Paroxysmal cough
Cough	SNOMED	284523002	Persistent cough
Cough	SNOMED	111962006	Postural cough
Cough	SNOMED	28743005	Productive cough
Cough	SNOMED	161923004	Productive cough -clear sputum
Cough	SNOMED	161924005	Productive cough -green sputum
Cough	SNOMED	161925006	Productive cough-yellow sputum
Cough	SNOMED	63000007	Spasmodic cough
Cough	SNOMED	315246003	Unexplained cough
Cough	SNOMED	207066005	[D]Cough
Cough	SNOMED	207067001	[D]Cough syncope
Croup	ICD10	J05	Ac obstructive laryngitis & epiglottitis
Croup	ICD10	J05.0	Acute obstructive laryngitis [croup]
Croup	ICD9	464.4	Croup
Croup	SNOMED	275495004	Acute fibrinous laryngotracheobronchitis
Croup	SNOMED	17986004	Barking cough
Croup	SNOMED	71186008	Croup
Croup	SNOMED	248574003	Croupy breathing
Croup	SNOMED	289965001	Croupy cough
Fever	ICD10	R50	Fever of other and unknown origin
Fever	ICD10	R50.9	Fever unspecified
Fever	ICD10	R50.0	Fever with chills
Fever	ICD10	R50.8	Other specified fever
Fever	ICD10	R50.1	Persistent fever
Fever	ICD9	780.6	Fever
Fever	SNOMED	271749004	Acute rise of fever
Fever	SNOMED	50177009	Body temperature above reference range
Fever	SNOMED	248449003	Central fever
Fever	SNOMED	271751000	Continuous fever
Fever	SNOMED	248434006	Falling phase of fever
Fever	SNOMED	416113008	Febrile disorder
Fever	SNOMED	103001002	Feeling feverish
Fever	SNOMED	373904004	Feels hot/feverish
Fever	SNOMED	386661006	Fever
Fever	SNOMED	421154002	Fever associated with acquired immunodeficiency syndrome
Fever	SNOMED	722892007	Fever due to infection
Fever	SNOMED	426000000	Fever greater than 100.4 Fahrenheit
Fever	SNOMED	248427009	Fever symptoms
Fever	SNOMED	274640006	Fever with chills
Fever	SNOMED	373906002	Fever with sweating
Fever	SNOMED	248445009	Fever, diurnal variation
Fever	SNOMED	135882008	Feverish cold
Fever	SNOMED	365977007	Finding of pattern of fever
Fever	SNOMED	271750004	Gradual rise of fever
Fever	SNOMED	70226007	Heat pyrexia
Fever	SNOMED	285717004	High temperature
Fever	SNOMED	409702008	Hyperpyrexia
Fever	SNOMED	77957000	Intermittent fever
Fever	SNOMED	271753002	Irregular fever
Fever	SNOMED	304213008	Low grade pyrexia
Fever	SNOMED	164306004	On examination - character of fever
Fever	SNOMED	271897009	On examination - fever
Fever	SNOMED	164307008	On examination - fever - acute rise
Fever	SNOMED	164309006	On examination - fever - continuous
Fever	SNOMED	164285001	On examination - fever - general
Fever	SNOMED	164308003	On examination - fever - gradual rise
Fever	SNOMED	164312009	On examination - fever - intermittent
Fever	SNOMED	164314005	On examination - fever - irregular
Fever	SNOMED	164311002	On examination - fever - remittent
Fever	SNOMED	164299002	On examination - level of fever
Fever	SNOMED	164288004	On examination - pyrexia of unknown origin
Fever	SNOMED	248430002	Pattern of fever
Fever	SNOMED	248431003	Phase of fever
Fever	SNOMED	248435007	Prolonged fever
Fever	SNOMED	7520000	Pyrexia of unknown origin
Fever	SNOMED	308893005	Pyrexia postprocedure
Fever	SNOMED	271754008	Rapid fall of fever
Fever	SNOMED	420079008	Relapsing fever
Fever	SNOMED	102496004	Spiking fever
Fever	SNOMED	42136008	Swinging fever
Fever	SNOMED	206760004	[D]Chills with fever
Fever	SNOMED	206763002	[D]Persistent fever
Fever	SNOMED	274234009	[D]Pyrexia
Fever	SNOMED	206758001	[D]Pyrexia of unknown origin
ILI	SNOMED	95891005	Influenza-like illness
ILI	SNOMED	315642008	Influenza-like symptoms
Influenza	ICD10	J10	Influenza dt other id influenza virus
Influenza	ICD10	J11	Influenza virus not identified
Influenza	ICD10	J11.8	Influenza w oth manif virus not id
Influenza	ICD10	J10.1	Influenza w oth resp manif oth virus id
Influenza	ICD10	J11.1	Influenza w oth resp manif virus not id
Influenza	ICD10	J11.0	Influenza w pneum virus not identified
Influenza	ICD10	J10.0	Influenza w pneumonia other virus id
Influenza	ICD9	487	Influenza
Influenza	ICD9	487.8	Influenza with other manifestations
Influenza	ICD9	487.1	Influenza with other respiratory manifestations
Influenza	ICD9	487.0	Influenza with pneumonia
Influenza	SNOMED	194946005	Acute myocarditis - influenzal
Influenza	SNOMED	121006005	Antigen of Influenza A virus
Influenza	SNOMED	55604004	Avian influenza
Influenza	SNOMED	309789002	Encephalitis caused by influenza
Influenza	SNOMED	309806000	Encephalitis caused by influenza-virus identified
Influenza	SNOMED	407477006	Genus Alphainfluenzavirus
Influenza	SNOMED	407478001	Genus Betainfluenzavirus
Influenza	SNOMED	408687004	Healthcare associated influenza disease
Influenza	SNOMED	6142004	Influenza
Influenza	SNOMED	315142009	Influenza A antibody level
Influenza	SNOMED	407479009	Influenza A virus
Influenza	SNOMED	118089005	Influenza A virus and Influenza B virus antigen assay
Influenza	SNOMED	120753009	Influenza A virus antibody
Influenza	SNOMED	122349003	Influenza A virus antigen assay
Influenza	SNOMED	407480007	Influenza B virus
Influenza	SNOMED	442438000	Influenza caused by Influenza A virus
Influenza	SNOMED	442696006	Influenza caused by Influenza A virus subtype H1N1
Influenza	SNOMED	24662006	Influenza caused by Influenza B virus
Influenza	SNOMED	78431007	Influenza due to Influenza virus, type A, human
Influenza	SNOMED	46171006	Influenza due to Influenza virus, type A, porcine
Influenza	SNOMED	195929004	Influenza with gastrointestinal tract involvement
Influenza	SNOMED	195923003	Influenza with laryngitis
Influenza	SNOMED	61700007	Influenza with non-respiratory manifestation
Influenza	SNOMED	195924009	Influenza with pharyngitis
Influenza	SNOMED	42964004	Influenza with pneumonia
Influenza	SNOMED	195920000	Influenza with pneumonia, influenza virus identified
Influenza	SNOMED	63039003	Influenza with respiratory manifestation other than pneumonia
Influenza	SNOMED	43692000	Influenzal acute upper respiratory infection
Influenza	SNOMED	41269000	Influenzal bronchopneumonia
Influenza	SNOMED	104310006	Influenzavirus antibody assay
Influenza	SNOMED	420362005	Influenzavirus type A, avian, H1N1 strain
Influenza	SNOMED	359829002	Influenzavirus, type A, avian
Influenza	SNOMED	359833009	Influenzavirus, type A, porcine
Influenza	SNOMED	195878008	Pneumonia and influenza
Influenza	SNOMED	2731000	Serologic test for Influenza A virus
Influenza	SNOMED	84037004	Swine influenza
LRTI	ICD10	J12.8	Unspecified Viral pneumonia
LRTI	ICD10	J22	Unsp acute lower respiratory infection
LRTI	ICD10	J12	Viral pneumonia not elsewhere classified
LRTI	ICD10	J12.9	Viral pneumonia unspecified
LRTI	ICD9	480.9	Viral pneumonia, unspecified
LRTI	SNOMED	195742007	Acute lower respiratory tract infection
LRTI	SNOMED	195647007	Acute respiratory infection
LRTI	SNOMED	54398005	Acute upper respiratory infection
LRTI	SNOMED	419502003	Chest infection
LRTI	SNOMED	275497007	Infection of lower respiratory tract and mediastinum
LRTI	SNOMED	233795005	Infectious disorder of bronchus
LRTI	SNOMED	707351006	Institution-acquired respiratory infection
LRTI	SNOMED	50417007	Lower respiratory tract infection
LRTI	SNOMED	308130008	Recurrent chest infection
LRTI	SNOMED	448739000	Recurrent lower respiratory tract infection
LRTI	SNOMED	417850002	Respiratory tract congestion and cough
LRTI	SNOMED	275498002	Respiratory tract infection
LRTI	SNOMED	275719008	Sputum evidence of infection
LRTI	SNOMED	312134000	Viral lower respiratory infection
LRTI	SNOMED	75570004	Viral pneumonia
LRTI	SNOMED	312133006	Viral respiratory infection
Unspecified Viral	ICD10	B97.8	Oth viral agt cause dis class oth chptr
Unspecified Viral	ICD10	B34.9	Viral infection unspecified
Unspecified Viral	ICD9	079.9	Unspecified viral and chlamydial infection
Unspecified Viral	ICD9	079.99	Unspecified viral infection
Unspecified Viral	ICD9	790.8	Viremia, unspecified
Unspecified Viral	SNOMED	409631000	Acute viral disease
Unspecified Viral	SNOMED	409630004	Asymptomatic viremia
Unspecified Viral	SNOMED	105636004	Disease of possible viral origin
Unspecified Viral	SNOMED	161424002	History of viral illness
Unspecified Viral	SNOMED	312085005	Infection - non-suppurative
Unspecified Viral	SNOMED	409798003	Infection caused by antimicrobial resistant virus
Unspecified Viral	SNOMED	445939008	Nonspecific syndrome suggestive of viral illness
Unspecified Viral	SNOMED	34014006	Viral disease
Unspecified Viral	SNOMED	312130009	Viral infection by site
Unspecified Viral	SNOMED	314043005	Viral pleurisy
Unspecified Viral	SNOMED	2528003	Viremia
Unspecified Viral	SNOMED	207295008	[D]Unspecified viremia
Pleurisy	ICD10	R09.1	Pleurisy
Pleurisy	ICD9	511	Pleurisy
Pleurisy	ICD9	511.0	Pleurisy without mention of effusion or current tuberculosis
Pleurisy	SNOMED	233638004	Dry pleurisy
Pleurisy	SNOMED	77138008	Fibrinous pleurisy
Pleurisy	SNOMED	72735007	Interlobar pleurisy
Pleurisy	SNOMED	196075003	Pleurisy
Pleurisy	SNOMED	31810002	Pleurisy with effusion
Pleurisy	SNOMED	275501002	Serous pleurisy
Pneumonia	ICD10	J15	Bacterial pneumonia NEC
Pneumonia	ICD10	J15.9	Bacterial pneumonia unspecified
Pneumonia	ICD10	J18.0	Bronchopneumonia unspecified
Pneumonia	ICD10	J18.1	Lobar pneumonia unspecified
Pneumonia	ICD10	J15.8	Other bacterial pneumonia
Pneumonia	ICD10	J18.8	Other pneumonia organism unspecified
Pneumonia	ICD10	233604007	Pneumonia
Pneumonia	ICD10	J13	Pneumonia dt Streptococcus pneumoniae
Pneumonia	ICD10	J16	Pneumonia dt other infect organisms NEC
Pneumonia	ICD10	J17.0	Pneumonia in bact dis class elsewhere
Pneumonia	ICD10	J18	Pneumonia organism unspecified
Pneumonia	ICD10	J18.9	Pneumonia unspecified
Pneumonia	ICD9	482.9	Bacterial pneumonia, unspecified
Pneumonia	ICD9	485	Bronchopneumonia, organism unspecified
Pneumonia	ICD9	481	Pneumococcal pneumonia [Streptococcus pneumoniae pneumonia]
Pneumonia	ICD9	483	Pneumonia due to other specified organism
Pneumonia	ICD9	484.8	Pneumonia in other infectious diseases classified elsewhere
Pneumonia	ICD9	486	Pneumonia, organism unspecified
Pneumonia	SNOMED	123587001	Acute bronchopneumonia
Pneumonia	SNOMED	123592004	Acute mucous pneumonia
Pneumonia	SNOMED	233606009	Atypical pneumonia
Pneumonia	SNOMED	312119006	Bacterial lower respiratory infection
Pneumonia	SNOMED	53084003	Bacterial pneumonia
Pneumonia	SNOMED	420544002	Bacterial pneumonia with acquired immunodeficiency syndrome
Pneumonia	SNOMED	312117008	Bacterial respiratory infection
Pneumonia	SNOMED	300999006	Basal pneumonia
Pneumonia	SNOMED	396286008	Bilateral bronchopneumonia
Pneumonia	SNOMED	407671000	Bilateral pneumonia
Pneumonia	SNOMED	396285007	Bronchopneumonia
Pneumonia	SNOMED	385093006	Community acquired pneumonia
Pneumonia	SNOMED	123588006	Confluent bronchopneumonia with abscess formation
Pneumonia	SNOMED	123591006	Confluent pneumonia
Pneumonia	SNOMED	123590007	Focal pneumonia
Pneumonia	SNOMED	195886008	Group B streptococcal pneumonia
Pneumonia	SNOMED	70036007	Haemophilus influenzae pneumonia
Pneumonia	SNOMED	408680002	Healthcare associated bacterial pneumonia
Pneumonia	SNOMED	408679000	Healthcare associated pneumonia
Pneumonia	SNOMED	161525004	History of pneumonia
Pneumonia	SNOMED	312342009	Infective pneumonia
Pneumonia	SNOMED	301000005	Left lower zone pneumonia
Pneumonia	SNOMED	301002002	Left upper zone pneumonia
Pneumonia	SNOMED	278516003	Lobar pneumonia
Pneumonia	SNOMED	396284006	Lobular pneumonia
Pneumonia	SNOMED	95436008	Lung consolidation
Pneumonia	SNOMED	55679008	Peribronchial pneumonia
Pneumonia	SNOMED	266350000	Pneumococcal lobar pneumonia
Pneumonia	SNOMED	233607000	Pneumococcal pneumonia
Pneumonia	SNOMED	420787001	Pneumococcal pneumonia with acquired immunodeficiency syndrome
Pneumonia	SNOMED	233604007	Pneumonia
Pneumonia	SNOMED	34020007	Pneumonia caused by Streptococcus
Pneumonia	SNOMED	421671002	Pneumonia with acquired immunodeficiency syndrome
Pneumonia	SNOMED	35037009	Primary atypical interstitial pneumonia
Pneumonia	SNOMED	699014000	Recurrent pneumonia
Pneumonia	SNOMED	301001009	Right lower zone pneumonia
Pneumonia	SNOMED	301003007	Right middle zone pneumonia
Pneumonia	SNOMED	301004001	Right upper zone pneumonia
Pneumonia	SNOMED	308906005	Secondary bacterial pneumonia
Pneumonia	SNOMED	22754005	Staphylococcal pneumonia
Pneumonia	SNOMED	66429007	Unresolved lobar pneumonia
Pneumonia	SNOMED	57702005	Unresolved pneumonia
Sepsis	ICD10	A41	Other and unspecified sepsis
Sepsis	ICD10	A41.8	Sepsis due to other specified organism
Sepsis	ICD10	A41.9	Sepsis, unspecified
Sepsis	ICD10	R57.2	Septic shock
Sepsis	ICD10	A40.9	Streptococcal sepsis unspecified
Sepsis	ICD9	790.7	Bacteremia
Sepsis	ICD9	038	Septicaemia
Sepsis	ICD9	038.9	Unspecified septicemia
Sepsis	SNOMED	722278006	Acute kidney injury due to sepsis
Sepsis	SNOMED	5758002	Bacteremia
Sepsis	SNOMED	10001005	Bacterial sepsis
Sepsis	SNOMED	447931005	Clinical sepsis
Sepsis	SNOMED	53869006	Gram negative septicemia
Sepsis	SNOMED	194394004	Gram positive sepsis
Sepsis	SNOMED	361206004	Gram-positive septic shock
Sepsis	SNOMED	234174001	Hypodynamic septic shock
Sepsis	SNOMED	38880002	Rigor
Sepsis	SNOMED	91302008	Sepsis
Sepsis	SNOMED	448417001	Sepsis caused by Staphylococcus aureus
Sepsis	SNOMED	238150007	Sepsis syndrome
Sepsis	SNOMED	65878001	Septic bronchitis
Sepsis	SNOMED	76571007	Septic shock
Sepsis	SNOMED	105592009	Septicemia
Sepsis	SNOMED	79587009	Septicemia caused by Bacteroides
Sepsis	SNOMED	371044001	Transient respiratory distress with sepsis
Sepsis	SNOMED	207031008	[D]Septic shock
Sepsis	SNOMED	207294007	[D]Unspecified bacteremia
Sinusitis	ICD10	J01.1	Acute frontal sinusitis
Sinusitis	ICD10	J04.0	Acute laryngitis
Sinusitis	ICD10	J01.0	Acute maxillary sinusitis
Sinusitis	ICD10	J01	Acute sinusitis
Sinusitis	ICD10	J01.9	Acute sinusitis unspecified
Sinusitis	ICD9	461.1	Acute frontal sinusitis
Sinusitis	ICD9	461.0	Acute maxillary sinusitis
Sinusitis	ICD9	461.9	Acute sinusitis, unspecified
Sinusitis	ICD9	461.8	Other acute sinusitis
Sinusitis	SNOMED	67832005	Acute ethmoidal sinusitis
Sinusitis	SNOMED	91038008	Acute frontal sinusitis
Sinusitis	SNOMED	68272006	Acute maxillary sinusitis
Sinusitis	SNOMED	5028002	Acute pansinusitis
Sinusitis	SNOMED	15805002	Acute sinusitis
Sinusitis	SNOMED	77919000	Acute sphenoidal sinusitis
Sinusitis	SNOMED	232391008	Recurrent acute sinusitis
Sinusitis	SNOMED	36971009	Sinusitis
URTI	ICD10	J06	Acute URTI multiple & unspecified sites
URTI	ICD10	J06.9	Acute URTI unspecified
URTI	ICD10	J04	Acute laryngitis and tracheitis
URTI	ICD10	J06.0	Acute laryngopharyngitis
URTI	ICD10	J04.2	Acute laryngotracheitis
URTI	ICD10	J00	Acute nasopharyngitis [common cold]
URTI	ICD10	J02	Acute pharyngitis
URTI	ICD10	J02.8	Acute pharyngitis dt oth spec organisms
URTI	ICD10	J02.9	Acute pharyngitis unspecified
URTI	ICD10	J03	Acute tonsillitis
URTI	ICD10	J03.8	Acute tonsillitis dt oth spec organisms
URTI	ICD10	J03.9	Acute tonsillitis unspecified
URTI	ICD10	J04.1	Acute tracheitis
URTI	ICD10	J06.8	Other acute URTI of multiple sites
URTI	ICD9	464.20	Acute laryngotracheitis without mention of obstruction
URTI	ICD9	460	Acute nasopharyngitis [common cold]
URTI	ICD9	462	Acute pharyngitis
URTI	ICD9	463	Acute tonsillitis
URTI	ICD9	464.10	Acute tracheitis without mention of obstruction
URTI	ICD9	465.8	Acute upper respiratory infections of other multiple sites
URTI	ICD9	465.9	Acute upper respiratory infections of unspecified site
URTI	SNOMED	195682008	Acute catarrhal laryngitis
URTI	SNOMED	195669000	Acute catarrhal tonsillitis
URTI	SNOMED	195680000	Acute edematous laryngitis
URTI	SNOMED	195666007	Acute erythematous tonsillitis
URTI	SNOMED	195667003	Acute follicular tonsillitis
URTI	SNOMED	195655000	Acute gangrenous pharyngitis
URTI	SNOMED	195670004	Acute gangrenous tonsillitis
URTI	SNOMED	232418000	Acute infection of tonsillar remnant
URTI	SNOMED	232343007	Acute irritant rhinitis
URTI	SNOMED	6655004	Acute laryngitis
URTI	SNOMED	276443001	Acute laryngitis and/or tracheitis
URTI	SNOMED	408669002	Acute laryngitis with obstruction
URTI	SNOMED	55355000	Acute laryngopharyngitis
URTI	SNOMED	64375000	Acute laryngotracheitis
URTI	SNOMED	37948003	Acute laryngotracheitis without obstruction
URTI	SNOMED	302911003	Acute lingual tonsillitis
URTI	SNOMED	232428009	Acute membranous laryngitis
URTI	SNOMED	363746003	Acute pharyngitis
URTI	SNOMED	195683003	Acute phlegmonous laryngitis
URTI	SNOMED	195656004	Acute phlegmonous pharyngitis
URTI	SNOMED	232426008	Acute simple laryngitis
URTI	SNOMED	195686006	Acute suppurative laryngitis
URTI	SNOMED	17741008	Acute tonsillitis
URTI	SNOMED	26650005	Acute tracheitis
URTI	SNOMED	64369009	Acute tracheitis without obstruction
URTI	SNOMED	195681001	Acute ulcerative laryngitis
URTI	SNOMED	195657008	Acute ulcerative pharyngitis
URTI	SNOMED	195668008	Acute ulcerative tonsillitis
URTI	SNOMED	78337007	Acute upper respiratory infection of multiple sites
URTI	SNOMED	301824001	Acute viral laryngotracheitis
URTI	SNOMED	195662009	Acute viral pharyngitis
URTI	SNOMED	195676005	Acute viral tonsillitis
URTI	SNOMED	50211006	Catarrhal tracheitis
URTI	SNOMED	82272006	Common cold
URTI	SNOMED	82297005	Congestion of nasal sinus
URTI	SNOMED	102617004	Congestion of throat
URTI	SNOMED	126664009	Exudative pharyngitis
URTI	SNOMED	27878001	Follicular tonsillitis
URTI	SNOMED	240444009	Fusobacterial necrotizing tonsillitis
URTI	SNOMED	90389005	Genus Rhinovirus
URTI	SNOMED	162388002	Has a sore throat
URTI	SNOMED	233785003	Infectious disorder of trachea
URTI	SNOMED	363166002	Infective disorder of head
URTI	SNOMED	312422001	Infective pharyngitis
URTI	SNOMED	281795003	Inflamed tonsils
URTI	SNOMED	45913009	Laryngitis
URTI	SNOMED	55130001	Laryngotracheitis
URTI	SNOMED	85915003	Laryngotracheobronchitis
URTI	SNOMED	195804009	Lingular tonsillitis
URTI	SNOMED	275496003	Nasal infection
URTI	SNOMED	51476001	Nasopharyngitis
URTI	SNOMED	27475006	Parainfluenza virus bronchitis
URTI	SNOMED	10809006	Parainfluenza virus laryngotracheitis
URTI	SNOMED	35377009	Parainfluenza virus laryngotracheobronchitis
URTI	SNOMED	232432003	Pediatric acute epiglottitis and supraglottitis
URTI	SNOMED	102453009	Peritonsillar cellulitis
URTI	SNOMED	405737000	Pharyngitis
URTI	SNOMED	195709006	Pharyngolaryngitis
URTI	SNOMED	59471009	Phlegmonous pharyngitis
URTI	SNOMED	195677001	Recurrent acute tonsillitis
URTI	SNOMED	195708003	Recurrent upper respiratory tract infection
URTI	SNOMED	76067001	Sneezing
URTI	SNOMED	162367006	Sneezing symptom
URTI	SNOMED	275280004	Sniffles
URTI	SNOMED	275488008	Sore throat - chronic
URTI	SNOMED	267102003	Sore throat symptom
URTI	SNOMED	58031004	Suppurative pharyngitis
URTI	SNOMED	10351008	Suppurative tonsillitis
URTI	SNOMED	90176007	Tonsillitis
URTI	SNOMED	62994001	Tracheitis
URTI	SNOMED	195707008	Tracheopharyngitis
URTI	SNOMED	39271004	Ulcerative pharyngitis
URTI	SNOMED	14465002	Ulcerative tonsillitis
URTI	SNOMED	54150009	Upper respiratory infection
URTI	SNOMED	1532007	Viral pharyngitis
URTI	SNOMED	51209006	Viral tonsillitis
URTI	SNOMED	66011008	Viral tracheitis
URTI	SNOMED	281794004	Viral upper respiratory tract infection
URTI	SNOMED	206999004	[D]Sneezing
Wheezing	ICD10	R06.2	Wheezing
Wheezing	SNOMED	18197001	Asthmatoid wheeze
Wheezing	SNOMED	301703002	Expiratory polyphonic wheeze
Wheezing	SNOMED	9763007	Expiratory wheezing
Wheezing	SNOMED	31572008	Inspiratory wheezing
Wheezing	SNOMED	162894004	On examination - expiratory wheeze
Wheezing	SNOMED	24612001	Wheeze - rhonchi
Wheezing	SNOMED	56018004	Wheezing
Wheezing	SNOMED	68095009	Wheezing stridor
Wheezing	SNOMED	272040008	Wheezing symptom
Wheezing	SNOMED	207058001	[D]Wheezing
